# Supplementary material for: Effect of exercise devised to reduce arm tremor in the sighting phase of archery
Source: PLoS One. 2023 May 1;18(5):e0285223. doi: 10.1371/journal.pone.0285223 (PMC10150967; doi:10.1371/journal.pone.0285223)
Supplement: S1 Text — The code was written using Python. (TXT) [file pone.0285223.s001.txt]

# import mudule
import os
import glob
import numpy as np
import pandas as pd
import scipy.stats as st
import scikit_posthocs as sp
import matplotlib.pyplot as plt
%matplotlib inline

## Setting root directory
root_directory = "/".join(os.getcwd().split("/")[:-1]) # Enter root directory
os.chdir(f'{root_directory}/')

# Read training data
def read_trainingdata(path):
    a = []
    for i in range(1,4+1,1):
        df = pd.read_csv(f'{path}/sensordata_condition{i}_tremor_acceleration.csv', header=0,names=['sequence', 'EMG', 'ax', 'ay', 'az'], encoding="cp932") 
        a.append(pd.Series(synthetic_vector(df.ax, df.ay, df.az), name=f"condition_{i}"))
    return pd.concat(a,axis=1)

#　　Delete before and after the data so that the sample size is 2^n
def cut_data(array):
    def wh_n(l):
        n = 0
        while pow(2, n) < l:
            n += 1 
        return n - 1
    l0 = len(array)
    l1 = pow(2,wh_n(l0))
    l_cut = l0 - l1
    
    cut_array = array[int(l_cut/2):l0-int(l_cut/2)]
    cut_array.index = range(l1)
    return cut_array

# Calculate the power spectrum.
def spectrum(f):
    ## parameter ##
    n = len(f)
    dt = 0.001
    fs = 1/dt
    
    F = np.fft.fft(f)
    freq = np.linspace(0, fs, n)
    
    Amp = abs(F/(n/2))

    Pow = Amp ** 2
    return pd.Series(Pow, index = freq)

# Calculate the vector's combined power.
def synthetic_vector(*args):
    array = np.array(args).transpose()
    power = pow(array,2)
    sum_ = power.sum(axis=1)
    sqrt = np.sqrt(sum_)
    return sqrt
    
def protocol_training(path):
    a = read_trainingdata(name)
    tremor = [sum(spectrum(cut_data(a[col]))[3:18.0]) for col in a.columns]
    return pd.Series(tremor, name=path, index=a.columns)
    
## Read trainig data(List of folder names of test subjects)
os.chdir(f'{root_directory}/data')
name_list = [i for i in glob.glob('training/*')]

# Run protocols
df = pd.DataFrame(data=None)
for name in name_list:
    df1 = protocol_training(name)
    df = pd.concat([df, df1], axis=1)

# Visualisation of results
condition = [df.T[f"condition_{i}"] for i in range(1,len(df.index)+1, 1)]
plt.title("tremor of elbow")
plt.boxplot(condition)
for n,t in enumerate(condition):
    plt.scatter(np.ones(len(t))*(n+1), t)
plt.xticks(range(1,len(condition)+1, 1), [f"condition {i}" for i in range(1,len(condition)+1, 1)])
plt.show()

# Calculation of mean and standard deviation
for c,m,s in zip([f"condition {i}" for i in range(1,len(condition)+1, 1)], np.mean(df,axis=1),np.std(df,axis=1)):
    print(f"{c} : {np.round(m,5)} ± {np.round(s,5)}")
    
# Kruskal-Wallis test (condition1 vs condition2 vs condition3 vs condition4)
st.kruskal(condition[0],condition[1],condition[2],condition[3])

# Steel Dwass　test
x = pd.DataFrame(condition).T
x = x.melt(var_name='groups', value_name='values')
result=sp.posthoc_dscf(x, val_col='values', group_col='groups')
result
