# Supplementary material for: Effect of exercise devised to reduce arm tremor in the sighting phase of archery
Source: PLoS One. 2023 May 1;18(5):e0285223. doi: 10.1371/journal.pone.0285223 (PMC10150967; doi:10.1371/journal.pone.0285223)
Supplement: S2 Text — The code was written using Python. (TXT) [file pone.0285223.s002.txt]

# import mudule
import os
import glob
import numpy as np
import pandas as pd
import scipy.stats as st
import scikit_posthocs as sp

## Setting root directory
root_directory = "/".join(os.getcwd().split("/")[:-1]) # Enter root directory
os.chdir(f'{root_directory}/')

#　　Delete before and after the data so that the sample size is 2^n
def cut_data(array):
    def wh_n(l):
        n = 0
        while pow(2, n) < l:
            n += 1 
        return n - 1
    l0 = len(array)
    l1 = pow(2,wh_n(l0))
    l_cut = l0 - l1
    
    cut_array = array[int(l_cut/2):l0-int(l_cut/2)]
    cut_array.index = range(l1)
    return cut_array

# Calculate the power spectrum.
def spectrum(f):
    ## parameter ##
    n = len(f)
    dt = 0.001
    fs = 1/dt
    
    F = np.fft.fft(f)
    freq = np.linspace(0, fs, n)
    
    Amp = abs(F/(n/2))

    Pow = Amp ** 2
    return pd.Series(Pow, index = freq)

# Calculate the vector's combined power.
def synthetic_vector(*args):
    array = np.array(args).transpose()
    power = pow(array,2)
    sum_ = power.sum(axis=1)
    sqrt = np.sqrt(sum_)
    return sqrt

def mdpf(array_spec, freq):
    ju = sum(array_spec)/2
    for i,n in enumerate(array_spec):
        ju -= n
        if ju <= 0:
            return freq[i]
    
def emgarray2mdpf(array):
    series_spec = spectrum(array)[1e-10:500.1]
    mdpf_val = mdpf(series_spec.values, series_spec.index)
    return mdpf_val
    
def protocol_intervention(path, before_after = "before"):
    path_list = sorted(glob.glob(f'{path}/{before_after}/*.csv')) 
    
    spectrum_data = []
    for p in  path_list:
        position = "_".join(p.split("_")[1:]).split(".")[0]
        df = pd.read_csv(p, header=0, names=['sequence', 'EMG', 'ax', 'ay', 'az'], encoding="cp932")
        # If the sensor position is archery('tremor_acceleration').
        if position == 'tremor_acceleration':    
            a = pd.Series(synthetic_vector(df.ax, df.ay, df.az), name=position)
            spectrum_arr = spectrum(cut_data(a))[3:18.0]
            tremor_val = sum(spectrum_arr)
            spectrum_data.append(pd.Series(tremor_val, name="tremor"))
            
        # If the sensor number is not archery('tremor_acceleration').
        else:
            if position[-4:] == "_emg":
                position = position[:-4]
                
            emg = pd.Series(df.EMG, name=position)
            mdpf_val =  emgarray2mdpf(cut_data(emg))
            spectrum_data.append(pd.Series(mdpf_val, name=position))
            
    return pd.concat(spectrum_data, axis=1)

def ttest(val1, val2, ind1, ind2):
    for val_b, val_a, b, a in zip(val1, val2, ind1, ind2):
        p=st.ttest_rel(val_b, val_a)
        print()
        print(f"{b} vs {a}") 
        print(f"{' ':5}{p[1]}")
        print()
        print("-"*10)
        
# Read intervention group data(List of folder names of test subjects)
os.chdir(f'{root_directory}/data')
name_list_intervention = glob.glob('intervention/intervention group/*')

# Run protocols
df = pd.DataFrame(data=None)
for s in name_list_intervention:
    print(s)
    #　Before intervention
    df_before = protocol_intervention(s, "before")
    #　After intervention
    df_after = protocol_intervention(s, "after")
    #　Merge after and before data.
    data = sum([[i0, i1]for i0,i1 in zip(df_before.loc[0], df_after.loc[0])], [])
    col = sum([[f'{i}_before', f'{i}_after'] for i in df_after.columns], [])
    
    df = pd.concat([df, pd.DataFrame(data=data, index=col, columns=[s])], axis=1)

# Calculation of mean and standard deviation
for c,m,s in zip(df.index, df.T.mean(), df.T.std()):
    print(f"{c} \t: {np.round(m,5)} ± {np.round(s,5)}")
    
# Read non-intervention group data(List of folder names of test subjects)
os.chdir(f'{root_directory}/data')
name_list_nonintervention = glob.glob('intervention/non intervention group/*')

# Run protocols
df_non = pd.DataFrame(data=None)
for s in name_list_nonintervention:
    #　Before non-intervention
    df_before = protocol_intervention(s, "before")
    #　After non-intervention
    df_after = protocol_intervention(s, "after")
    
    data = sum([[i0, i1]for i0,i1 in zip(df_before.loc[0], df_after.loc[0])], [])
    col = sum([[f'{i}_before', f'{i}_after'] for i in df_after.columns], [])
    
    df_non = pd.concat([df_non, pd.DataFrame(data=data, index=col, columns=[s])], axis=1)

# Calculation of mean and standard deviation
for c,m,s in zip(df_non.index, df_non.T.mean(), df_non.T.std()):
    print(f"{c} \t: {np.round(m,6)} ± {np.round(s,6)}")
    
# Statistical hypothesis testing

# intervention group before vs after
before_ind = df.index[::2]
after_ind = df.index[1::2]
before_val = np.copy(np.array(df)[::2])
after_val = np.copy(np.array(df)[1::2])

ttest(before_val, after_val, before_ind, after_ind)

# non-intervention group before vs after
before_non = df_non.index[::2]
after_non = df_non.index[1::2]
before_val_non = np.copy(np.array(df_non)[::2])
after_val_non = np.copy(np.array(df_non)[1::2])

ttest(before_val_non, after_val_non, before_non, after_non)

# intervention group vs non-intervention group (before)
ttest(before_val, before_val_non, before_ind, before_non)

# intervention group vs non-intervention group (after)
ttest(after_val, after_val_non, after_ind, after_non)
